# Supplementary material for: Challenges in Lipidomics Biomarker Identification: Avoiding the Pitfalls and Improving Reproducibility
Source: Metabolites. 2024 Aug 19;14(8):461. doi: 10.3390/metabo14080461 (PMC11356033; doi:10.3390/metabo14080461)
Supplement: Supplementary file 1 [file metabolites-14-00461-s001.zip]

Archive with 1 entries (1 files):
- metabolites-3084482-supplementary.pdf
